# Supplementary material for: 1,4-Bis(thio­phen-2-yl)butane-1,4-dione
Source: Acta Crystallogr Sect E Struct Rep Online. 2012 Feb 10;68(Pt 3):o689–90. doi: 10.1107/S1600536812005338 (PMC3295471; doi:10.1107/S1600536812005338)
Supplement: Supplementary file 2 [file e-68-0o689-Isup2.hkl]

# 
# h,k,l, Fc-squared, Fo-squared, sigma(Fo-squared) and status flag 
# 
data_I
_shelx_title ' a in P2(1)/n' 
_shelx_refln_list_code          4 
_shelx_F_calc_maximum       71.90 
_exptl_crystal_F_000       130.00 
_reflns_d_resolution_high  0.8378 
 
loop_ 
 _symmetry_equiv_pos_as_xyz 
 'x, y, z' 
 '-x+1/2, y+1/2, -z+1/2' 
 '-x, -y, -z' 
 'x-1/2, -y-1/2, z-1/2' 
 
_cell_length_a     5.6345 
_cell_length_b     6.2244 
_cell_length_c    16.3779 
_cell_angle_alpha  90.000 
_cell_angle_beta   92.902 
_cell_angle_gamma  90.000 
 
_shelx_F_squared_multiplier     1.000 
 
loop_ 
 _refln_index_h 
 _refln_index_k 
 _refln_index_l 
 _refln_F_squared_calc 
 _refln_F_squared_meas 
 _refln_F_squared_sigma 
 _refln_observed_status 
   2   0   0        0.54       25.31      2.53 o 
   4   0   0       60.37       38.90      4.45 o 
   6   0   0      223.19      212.53     12.69 o 
   1   1   0     1045.40     1037.57     14.02 o 
   2   1   0       47.71       46.69      1.55 o 
   3   1   0        3.28        0.03      1.06 o 
   4   1   0       22.03       21.41      2.62 o 
   5   1   0      175.52      188.02      7.69 o 
   6   1   0       38.91       37.17      3.88 o 
   0   2   0      341.77      349.65      7.52 o 
   1   2   0      298.31      300.30      4.17 o 
   2   2   0       23.06        7.43      0.96 o 
   3   2   0       12.64       14.51      1.32 o 
   4   2   0       30.79       31.25      5.26 o 
   5   2   0       38.06       33.36      3.35 o 
   6   2   0       27.58       25.04      3.25 o 
   1   3   0      376.81      369.24      6.15 o 
   2   3   0      958.60     1046.58     13.70 o 
   3   3   0       18.21       17.60      2.08 o 
   4   3   0      269.01      250.60      8.34 o 
   5   3   0       98.61      104.36      5.82 o 
   6   3   0        0.98        1.17      2.19 o 
   0   4   0      109.91      116.99      6.07 o 
   1   4   0       65.02       68.55      3.38 o 
   2   4   0        1.62        3.58      1.11 o 
   3   4   0      108.97      103.64      6.04 o 
   4   4   0       81.41       91.30      5.14 o 
   5   4   0        4.94        3.03      1.61 o 
   1   5   0        2.06        1.89      1.20 o 
   2   5   0       43.44       48.58      3.37 o 
   3   5   0        7.70        8.11      1.58 o 
   4   5   0       28.23       27.68      2.15 o 
   0   6   0       11.61       11.30      2.59 o 
   1   6   0        5.92       10.94      1.89 o 
   2   6   0      122.62      116.70      7.06 o 
   3   6   0       78.84       84.92      5.89 o 
   1   7   0        0.61       -0.06      1.92 o 
   2   7   0       11.55       17.80      3.73 o 
  -5   0   1      181.51      160.70      9.98 o 
  -3   0   1     1050.54     1197.12     27.17 o 
  -1   0   1     4148.23     3945.17     65.71 o 
   1   0   1     2731.25     3517.65     41.41 o 
   3   0   1        6.61        1.36      1.44 o 
   5   0   1      222.23      214.39     11.48 o 
  -6   1   1       18.82       25.52      3.19 o 
  -5   1   1       33.69       26.73      3.97 o 
  -4   1   1        0.03       -0.02      1.29 o 
  -3   1   1      316.02      364.11      8.69 o 
  -2   1   1     1077.33      858.46     13.58 o 
  -1   1   1      815.03      882.33     10.10 o 
   0   1   1      359.85      466.45      6.54 o 
   1   1   1      503.20      595.25      7.27 o 
   2   1   1     1258.00     1361.15     13.30 o 
   3   1   1       10.65       11.15      1.69 o 
   4   1   1       25.81       16.71      2.12 o 
   5   1   1       49.25       47.86      4.33 o 
   6   1   1       11.15       14.50      2.52 o 
  -6   2   1       25.76       23.76      3.28 o 
  -5   2   1       55.87       59.29      4.35 o 
  -4   2   1       33.67       29.01      1.87 o 
  -3   2   1      474.27      515.21     11.07 o 
  -2   2   1      217.82      262.75      6.54 o 
  -1   2   1      567.28      485.62      5.34 o 
   0   2   1     1374.94     1422.49     13.20 o 
   1   2   1      213.57      168.68      2.75 o 
   2   2   1      111.85      147.88      3.61 o 
   3   2   1      602.35      604.35     10.01 o 
   4   2   1        8.70        6.16      1.67 o 
   5   2   1       32.16       29.25      3.15 o 
   6   2   1       15.04       15.76      2.76 o 
  -6   3   1      110.12      104.42      9.44 o 
  -5   3   1      106.68      105.03      8.06 o 
  -4   3   1      132.88      122.05      5.76 o 
  -3   3   1      391.32      361.37      7.73 o 
  -2   3   1      161.27      136.82      3.94 o 
  -1   3   1       46.73       76.47      5.68 o 
   0   3   1      800.71      895.52     11.21 o 
   1   3   1      393.79      390.87      6.19 o 
   2   3   1      680.89      777.06     14.03 o 
   3   3   1      196.42      220.58      6.86 o 
   4   3   1       85.12       87.26      4.86 o 
   5   3   1        1.00       -0.77      1.37 o 
   6   3   1        1.35        4.33      2.08 o 
  -5   4   1        8.52        6.42      1.75 o 
  -4   4   1       32.97       33.25      4.54 o 
  -3   4   1       95.53      102.75      4.03 o 
  -2   4   1       34.19       31.59      2.58 o 
  -1   4   1        7.08       12.03      1.77 o 
   0   4   1        3.03       10.18      1.53 o 
   1   4   1        0.60        0.99      1.04 o 
   2   4   1       59.86       63.56      3.44 o 
   3   4   1      288.02      286.18      9.84 o 
   4   4   1       45.94       53.83      3.27 o 
   5   4   1        4.61        6.07      2.06 o 
  -4   5   1        2.33       -0.04      1.03 o 
  -3   5   1        5.02        5.67      1.64 o 
  -2   5   1        4.08        3.65      1.31 o 
  -1   5   1        2.47        2.63      1.34 o 
   0   5   1       25.06       28.74      2.59 o 
   1   5   1      276.87      276.78      7.74 o 
   2   5   1       97.18       95.22      4.55 o 
   3   5   1       21.82       24.52      2.51 o 
   4   5   1        4.16        0.82      0.93 o 
  -3   6   1       10.34       13.85      3.85 o 
  -2   6   1        0.31        1.54      1.30 o 
  -1   6   1       22.20       22.00      2.50 o 
   0   6   1      165.26      176.48      6.60 o 
   1   6   1       48.38       47.86      3.36 o 
   2   6   1       89.14       91.36      8.39 o 
   3   6   1       11.98        9.14      3.13 o 
  -2   7   1       14.67       14.79      3.73 o 
  -1   7   1       44.88       41.13      5.71 o 
   0   7   1        5.73        2.40      1.28 o 
   1   7   1       11.82       17.19      3.67 o 
   2   7   1        6.23        8.96      3.07 o 
  -6   0   2        0.00       -0.72      2.22 o 
  -4   0   2      416.26      434.97     15.39 o 
  -2   0   2      516.35      448.02     12.20 o 
   2   0   2      918.57      900.53     13.77 o 
   4   0   2      297.68      323.06      7.60 o 
   6   0   2       13.61       25.91      4.63 o 
  -6   1   2       15.57       11.75      4.33 o 
  -5   1   2       12.31       11.10      2.09 o 
  -4   1   2       96.24       90.05      4.72 o 
  -3   1   2      942.66     1006.40     12.46 o 
  -2   1   2      109.63      156.59      4.63 o 
  -1   1   2     5169.93     5817.41    203.15 o 
   0   1   2      165.34      214.33      5.95 o 
   1   1   2      558.12      297.35      4.14 o 
   2   1   2       11.75       14.08      0.97 o 
   3   1   2      297.43      390.81      9.00 o 
   4   1   2      110.79      128.93      5.52 o 
   5   1   2      391.15      373.77     11.11 o 
   6   1   2        5.32        5.19      2.01 o 
  -6   2   2        1.74        0.20      1.46 o 
  -5   2   2       74.19       69.67      4.82 o 
  -4   2   2       53.66       47.65      2.37 o 
  -3   2   2      157.40      157.83      5.61 o 
  -2   2   2        3.63        3.45      2.04 o 
  -1   2   2       27.55       15.77      0.92 o 
   0   2   2      118.62       71.22      1.83 o 
   1   2   2        8.24        9.91      0.65 o 
   2   2   2      532.02      570.41      8.23 o 
   3   2   2      135.55      142.11      5.08 o 
   4   2   2      102.09      109.97      5.21 o 
   5   2   2      155.05      148.29      6.75 o 
   6   2   2       68.43       87.27      5.80 o 
  -6   3   2       47.02       53.73      4.77 o 
  -5   3   2        4.95        8.26      2.22 o 
  -4   3   2       45.88       42.31      3.48 o 
  -3   3   2      213.51      214.59      6.97 o 
  -2   3   2      122.61      111.60      3.63 o 
  -1   3   2      239.48      254.48      6.31 o 
   0   3   2       35.21       51.40      1.92 o 
   1   3   2     1018.96      944.17     11.42 o 
   2   3   2       17.45       17.92      1.16 o 
   3   3   2        2.04        2.94      1.31 o 
   4   3   2       41.34       37.10      2.69 o 
   5   3   2        0.41        1.21      1.39 o 
   6   3   2        6.45        2.85      1.75 o 
  -5   4   2        7.88        3.89      3.25 o 
  -4   4   2      121.88      121.92      6.06 o 
  -3   4   2       22.01       26.50      1.94 o 
  -2   4   2       27.88       28.22      2.55 o 
  -1   4   2      238.26      231.22      6.59 o 
   0   4   2      224.37      211.28      5.94 o 
   1   4   2      131.35      160.58      3.87 o 
   2   4   2      249.80      262.84      7.05 o 
   3   4   2      354.69      356.33      7.51 o 
   4   4   2        8.98       10.73      2.00 o 
   5   4   2        2.41        3.06      1.55 o 
  -4   5   2        2.60        2.44      1.28 o 
  -3   5   2       60.24       63.99      3.44 o 
  -2   5   2       25.75       26.03      2.65 o 
  -1   5   2      129.60      136.72      5.44 o 
   0   5   2      113.14      103.28      4.51 o 
   1   5   2       10.01       12.83      1.73 o 
   2   5   2       72.86       71.95      3.88 o 
   3   5   2        0.79        0.77      1.11 o 
   4   5   2       33.79       42.48      3.57 o 
  -3   6   2        4.11        2.63      1.14 o 
  -2   6   2        0.18       -0.37      1.38 o 
  -1   6   2       91.12       90.73      4.89 o 
   0   6   2        9.74        7.58      2.71 o 
   1   6   2       55.17       54.75      3.61 o 
   2   6   2       55.04       68.42      6.79 o 
   3   6   2        0.01        2.40      2.65 o 
  -2   7   2       59.62       60.08      4.46 o 
  -1   7   2        0.74        1.20      1.56 o 
   0   7   2       34.03       28.86      4.45 o 
   1   7   2       22.01       24.41      4.39 o 
   2   7   2        4.91        7.21      3.07 o 
  -5   0   3      202.69      209.22     11.42 o 
  -3   0   3       32.77       16.65      2.89 o 
  -1   0   3     1605.09     1766.64     31.80 o 
   1   0   3      406.35      301.37      5.56 o 
   3   0   3      154.24      103.65      6.01 o 
   5   0   3      267.50      249.86      7.25 o 
  -6   1   3       96.11       95.34      6.06 o 
  -5   1   3       25.76       31.10      3.21 o 
  -4   1   3        2.39        9.68      1.89 o 
  -3   1   3        7.40        5.15      0.63 o 
  -2   1   3     1014.72      988.56     12.54 o 
  -1   1   3     4434.11     4932.22     50.41 o 
   0   1   3     5138.69     5109.17     85.07 o 
   1   1   3       38.26       27.96      1.51 o 
   2   1   3       20.55       35.92      1.76 o 
   3   1   3       46.01       66.26      2.60 o 
   4   1   3      651.60      647.13     13.87 o 
   5   1   3       30.14       33.75      7.27 o 
   6   1   3        5.74        9.59      2.32 o 
  -6   2   3        4.22        2.34      1.81 o 
  -5   2   3        2.02        4.60      1.97 o 
  -4   2   3      166.43      154.85      4.13 o 
  -3   2   3       48.97       43.96      3.08 o 
  -2   2   3        4.03        4.82      1.27 o 
  -1   2   3     3389.20     3631.68     31.60 o 
   0   2   3       80.45       87.61      1.96 o 
   1   2   3      371.36      579.45      6.43 o 
   2   2   3     1542.97     1678.99     18.71 o 
   3   2   3      376.79      318.46      8.84 o 
   4   2   3        5.93        3.91      1.48 o 
   5   2   3      115.61      105.95      5.78 o 
   6   2   3       12.56        7.90      3.04 o 
  -6   3   3       46.21       42.37      4.31 o 
  -5   3   3        1.38        0.61      1.74 o 
  -4   3   3       22.61       28.24      2.93 o 
  -3   3   3       68.14       70.49      3.93 o 
  -2   3   3       63.17       57.97      2.30 o 
  -1   3   3       18.83       19.54      1.41 o 
   0   3   3      122.70       96.77      2.56 o 
   1   3   3      251.26      253.35      4.25 o 
   2   3   3       84.24       77.67      2.30 o 
   3   3   3      162.29      152.72      5.53 o 
   4   3   3       12.23       15.50      2.09 o 
   5   3   3        2.43        4.03      2.80 o 
   6   3   3        0.76        5.87      2.34 o 
  -5   4   3       27.25       34.17      3.58 o 
  -4   4   3       92.34       97.35      5.42 o 
  -3   4   3      193.47      192.92      6.63 o 
  -2   4   3      202.36      213.53      8.09 o 
  -1   4   3      505.88      504.85     22.15 o 
   0   4   3      387.30      386.97      9.50 o 
   1   4   3        0.83        1.72      0.61 o 
   2   4   3      229.69      227.20      6.72 o 
   3   4   3        6.12        5.20      0.98 o 
   4   4   3       93.83       87.54      4.81 o 
   5   4   3       32.33       25.37      2.92 o 
  -4   5   3        0.46        1.09      2.22 o 
  -3   5   3       34.01       45.96      6.58 o 
  -2   5   3       20.71       16.62      2.22 o 
  -1   5   3        0.79        2.19      3.22 o 
   0   5   3       12.36       14.68      1.86 o 
   1   5   3      245.36      251.52      7.05 o 
   2   5   3       70.01       70.12      3.64 o 
   3   5   3        3.89        9.92      3.31 o 
   4   5   3       55.64       49.78      6.31 o 
  -3   6   3        0.55        0.12      1.28 o 
  -2   6   3       33.63       36.30      5.65 o 
  -1   6   3        4.48        6.69      1.74 o 
   0   6   3        7.35        4.40      1.40 o 
   1   6   3        2.05        1.14      2.10 o 
   2   6   3        2.95       -0.78      2.22 o 
   3   6   3        6.52        2.34      2.04 o 
  -2   7   3        5.53        3.75      1.49 o 
  -1   7   3        2.13        1.20      1.98 o 
   0   7   3       13.99       11.60      3.19 o 
   1   7   3        4.86        7.94      3.07 o 
  -6   0   4        4.26       -0.66      2.10 o 
  -4   0   4      573.60      604.81     19.12 o 
  -2   0   4       58.57      137.25      4.21 o 
   0   0   4     1556.58     2132.33     28.83 o 
   2   0   4     2153.53     2173.02     28.27 o 
   4   0   4      163.97      163.65      5.61 o 
   6   0   4        5.08        8.96      3.07 o 
  -6   1   4       49.00       46.06      4.35 o 
  -5   1   4       11.18       11.35      2.12 o 
  -4   1   4        7.76        8.89      1.72 o 
  -3   1   4      708.04      677.39     15.19 o 
  -2   1   4       15.47       26.22      1.33 o 
  -1   1   4     2211.57     2470.67     21.71 o 
   0   1   4     3557.13     3858.81     58.59 o 
   1   1   4      543.44      521.19      5.61 o 
   2   1   4       67.90       70.05      1.99 o 
   3   1   4       44.36       17.36      1.82 o 
   4   1   4      168.21      159.77      6.28 o 
   5   1   4        0.46       -0.23      1.49 o 
   6   1   4        3.99        4.45      2.02 o 
  -6   2   4       37.63       40.80      4.11 o 
  -5   2   4      158.74      150.70      7.05 o 
  -4   2   4      344.33      351.32     11.24 o 
  -3   2   4       58.60       72.85      3.87 o 
  -2   2   4      960.78      939.57     17.59 o 
  -1   2   4       49.98       81.63      2.41 o 
   0   2   4      220.53      158.27      5.20 o 
   1   2   4      614.05      660.77     10.01 o 
   2   2   4     1159.17     1268.98     18.53 o 
   3   2   4        0.72        2.93      1.08 o 
   4   2   4      156.31      161.29      5.24 o 
   5   2   4       25.55       23.34      4.09 o 
   6   2   4       54.63       54.84      4.67 o 
  -6   3   4       21.59       21.21      3.25 o 
  -5   3   4        1.65        3.58      1.66 o 
  -4   3   4       12.74       10.20      2.08 o 
  -3   3   4       66.05       60.15      3.79 o 
  -2   3   4       47.31       48.21      2.62 o 
  -1   3   4      114.70      138.59      3.00 o 
   0   3   4      107.40       99.86      2.64 o 
   1   3   4      470.88      481.08     10.13 o 
   2   3   4        0.73        1.50      0.47 o 
   3   3   4       93.25       81.64      3.93 o 
   4   3   4        4.64        8.10      1.95 o 
   5   3   4        3.63        6.19      1.79 o 
  -5   4   4       29.64       34.50      3.69 o 
  -4   4   4        2.16        4.45      1.75 o 
  -3   4   4        4.46        6.21      1.45 o 
  -2   4   4        4.43        3.40      1.30 o 
  -1   4   4      154.98      155.73      5.37 o 
   0   4   4       25.79       18.27      1.40 o 
   1   4   4      105.00      110.96      2.95 o 
   2   4   4        0.72        1.48      0.60 o 
   3   4   4        1.27        1.59      0.70 o 
   4   4   4        2.30        1.84      1.21 o 
   5   4   4        9.52       20.67      6.85 o 
  -4   5   4       41.88       49.12      3.42 o 
  -3   5   4        6.15       10.21      2.09 o 
  -2   5   4       75.83       73.52      3.41 o 
  -1   5   4       42.45       36.07      2.87 o 
   0   5   4      157.52      157.23      5.49 o 
   1   5   4      343.67      339.79      8.17 o 
   2   5   4        8.84        9.27      1.71 o 
   3   5   4       13.07       18.88      4.03 o 
   4   5   4       37.89       53.93      6.55 o 
  -3   6   4       10.88        9.08      1.95 o 
  -2   6   4       21.25       13.33      2.13 o 
  -1   6   4       63.99       68.28      4.26 o 
   0   6   4       18.17       15.03      3.43 o 
   1   6   4        7.96        7.15      3.13 o 
   2   6   4       57.94       67.09      6.91 o 
   3   6   4        8.16       13.95      3.73 o 
  -1   7   4        3.34        5.95      2.89 o 
   0   7   4       22.93       23.27      4.57 o 
   1   7   4       11.98        9.38      3.01 o 
  -5   0   5       94.34       79.18      7.15 o 
  -3   0   5      513.45      535.61     16.17 o 
  -1   0   5     1612.20     1643.67     21.89 o 
   1   0   5     1547.76     1473.16     21.19 o 
   3   0   5      609.21      627.18     17.50 o 
   5   0   5      110.16      130.30      5.53 o 
  -6   1   5        6.96       11.43      2.59 o 
  -5   1   5        2.31        0.46      1.76 o 
  -4   1   5      213.72      235.95      8.01 o 
  -3   1   5       12.98       13.10      1.84 o 
  -2   1   5       13.56       21.82      1.33 o 
  -1   1   5      306.28      325.97      4.47 o 
   0   1   5      404.56      223.28      3.71 o 
   1   1   5      472.83      479.84      4.88 o 
   2   1   5        0.23        1.05      0.59 o 
   3   1   5       20.21       30.76      2.41 o 
   4   1   5      404.90      383.50      7.98 o 
   5   1   5      106.86      112.28      5.90 o 
   6   1   5       39.89       38.10      3.95 o 
  -6   2   5        6.52        6.95      1.92 o 
  -5   2   5       71.93       81.62      5.25 o 
  -4   2   5       26.95       26.07      3.79 o 
  -3   2   5       16.85       11.97      1.89 o 
  -2   2   5      264.56      331.68      9.74 o 
  -1   2   5       92.98       66.77      2.62 o 
   0   2   5        8.77        6.51      0.71 o 
   1   2   5     1246.94     1320.01     28.08 o 
   2   2   5      132.99      129.50      3.63 o 
   3   2   5        1.77        1.78      1.01 o 
   4   2   5       31.68       31.76      2.81 o 
   5   2   5       55.06       59.10      4.36 o 
   6   2   5       13.29       16.56      3.28 o 
  -5   3   5        8.48       11.20      2.38 o 
  -4   3   5      236.70      247.62      8.62 o 
  -3   3   5       27.91       28.86      2.74 o 
  -2   3   5      517.00      550.75      9.43 o 
  -1   3   5      192.14      173.37      4.56 o 
   0   3   5        6.58       29.85      1.65 o 
   1   3   5      159.03      164.97      8.06 o 
   2   3   5      168.02      191.89      4.52 o 
   3   3   5      139.77      130.05      3.69 o 
   4   3   5       87.92       84.59      4.52 o 
   5   3   5        1.25       -0.22      1.47 o 
  -5   4   5        2.49        4.86      3.10 o 
  -4   4   5        3.45        4.95      1.42 o 
  -3   4   5       10.76       10.95      1.67 o 
  -2   4   5      256.98      235.67      7.11 o 
  -1   4   5      102.13       99.68      6.22 o 
   0   4   5       19.86       22.26      1.04 o 
   1   4   5       51.89       45.82      2.13 o 
   2   4   5       72.07       71.09      2.81 o 
   3   4   5       38.45       44.37      2.10 o 
   4   4   5       73.53       70.89      4.18 o 
   5   4   5        9.63       13.82      2.74 o 
  -4   5   5       65.12       62.69      4.66 o 
  -3   5   5       78.80       78.52      4.70 o 
  -2   5   5       44.13       36.47      2.99 o 
  -1   5   5        9.46        9.62      1.22 o 
   0   5   5      220.52      224.67      6.64 o 
   1   5   5        3.81        1.48      1.08 o 
   2   5   5      224.72      219.26     11.84 o 
   3   5   5      137.41      137.86      9.92 o 
   4   5   5       15.42       17.68      4.27 o 
  -3   6   5        1.26       -2.16      2.71 o 
  -2   6   5       11.69       14.13      3.13 o 
  -1   6   5        8.07        6.77      1.70 o 
   0   6   5        1.60        2.46      2.10 o 
   1   6   5        1.56        3.79      2.28 o 
   2   6   5        9.77        8.42      3.01 o 
   3   6   5        5.57       -0.36      2.53 o 
  -1   7   5       13.87       14.43      3.55 o 
   0   7   5        6.58        0.36      2.28 o 
   1   7   5       12.59       12.69      3.55 o 
  -6   0   6        0.15       -2.16      2.71 o 
  -4   0   6        0.14        0.00      1.68 o 
  -2   0   6      775.15      791.35     12.34 o 
   0   0   6        0.93       13.86      1.17 o 
   2   0   6       15.11       -0.05      0.75 o 
   4   0   6      535.20      554.55     12.29 o 
   6   0   6        7.16        5.41      2.53 o 
  -6   1   6       21.81       19.30      3.04 o 
  -5   1   6        5.25        3.66      1.80 o 
  -4   1   6       73.69       81.81      4.73 o 
  -3   1   6       76.82       77.39      3.99 o 
  -2   1   6      139.09      150.38      4.95 o 
  -1   1   6     1783.41     1889.00     17.64 o 
   0   1   6      664.62      721.79      6.97 o 
   1   1   6      992.58     1103.08     10.74 o 
   2   1   6      181.54      198.84      3.65 o 
   3   1   6      416.65      383.15      7.32 o 
   4   1   6       33.33       34.97      2.09 o 
   5   1   6      108.85       92.54      5.48 o 
   6   1   6        2.79        3.27      1.68 o 
  -6   2   6       47.57       53.07      4.65 o 
  -5   2   6        9.40       10.70      2.25 o 
  -4   2   6        0.00        0.34      2.07 o 
  -3   2   6       13.82       12.14      1.26 o 
  -2   2   6     1800.25     1977.50     28.03 o 
  -1   2   6     1622.64     1788.16     16.78 o 
   0   2   6       80.65       41.62      4.57 o 
   1   2   6      155.19      156.73      7.33 o 
   2   2   6      168.41       96.51      3.21 o 
   3   2   6        0.29       -0.32      0.76 o 
   4   2   6      203.68      183.03      6.73 o 
   5   2   6       43.57       49.89      4.00 o 
   6   2   6        3.04        3.38      1.51 o 
  -5   3   6        0.82        0.69      1.28 o 
  -4   3   6        1.60        3.89      1.56 o 
  -3   3   6       77.24       73.16      4.21 o 
  -2   3   6        2.80        2.86      1.06 o 
  -1   3   6       64.81       60.68      2.20 o 
   0   3   6      162.11      164.76      4.00 o 
   1   3   6        6.71        3.85      1.86 o 
   2   3   6       84.78       82.14      2.35 o 
   3   3   6      488.39      498.95     10.68 o 
   4   3   6       12.21        8.43      1.60 o 
   5   3   6       29.59       30.55      2.73 o 
  -5   4   6       23.31       27.09      3.40 o 
  -4   4   6        1.43        1.14      1.23 o 
  -3   4   6        0.09        0.35      1.12 o 
  -2   4   6       29.33       35.61      4.66 o 
  -1   4   6        0.13        1.27      1.44 o 
   0   4   6       12.40       16.28      2.48 o 
   1   4   6      441.37      436.30     15.57 o 
   2   4   6       31.60       18.06      5.14 o 
   3   4   6       37.68       39.62      5.11 o 
   4   4   6       25.81       22.18      4.27 o 
   5   4   6       24.20       27.05      5.11 o 
  -4   5   6       89.47       89.72      6.37 o 
  -3   5   6        7.42        7.28      1.74 o 
  -2   5   6        0.25        0.47      1.83 o 
  -1   5   6      107.67       99.24      4.12 o 
   0   5   6       62.95       69.27      3.41 o 
   1   5   6       23.63       27.29      4.09 o 
   2   5   6       76.75       76.95      7.03 o 
   3   5   6       24.07       23.09      4.45 o 
   4   5   6       11.43       10.88      3.37 o 
  -3   6   6       26.74       30.30      5.05 o 
  -2   6   6       14.02       15.63      3.79 o 
  -1   6   6       16.59       18.52      3.85 o 
   0   6   6       32.27       27.78      4.45 o 
   1   6   6       29.21       30.06      4.69 o 
   2   6   6        0.05        1.38      2.16 o 
   3   6   6        6.51       10.64      3.61 o 
  -1   7   6        1.01       -0.48      2.16 o 
   0   7   6        7.05       15.57      3.85 o 
  -5   0   7       95.99       95.11      8.00 o 
  -3   0   7      680.64      661.69     19.24 o 
  -1   0   7      593.51      553.61      9.90 o 
   1   0   7      507.68      486.65     12.35 o 
   3   0   7        6.78        8.78      2.16 o 
   5   0   7      106.63      118.22      9.89 o 
  -6   1   7       12.29       10.64      2.42 o 
  -5   1   7       43.04       43.86      3.93 o 
  -4   1   7      436.11      437.14     11.54 o 
  -3   1   7      121.15      131.82      5.36 o 
  -2   1   7      331.98      365.46      8.44 o 
  -1   1   7      192.02      211.79      3.40 o 
   0   1   7      911.00      936.62      9.74 o 
   1   1   7      180.51      221.12      4.14 o 
   2   1   7      529.14      491.61      6.47 o 
   3   1   7      191.28      194.49      5.08 o 
   4   1   7       28.15       23.32      2.04 o 
   5   1   7        4.28        2.32      1.39 o 
   6   1   7       59.63       64.04      5.04 o 
  -6   2   7        6.52       10.35      6.22 o 
  -5   2   7       76.12       73.70      5.11 o 
  -4   2   7        5.27        5.24      1.60 o 
  -3   2   7       51.70       48.29      3.37 o 
  -2   2   7      478.67      486.29     10.24 o 
  -1   2   7      712.84      896.37     11.15 o 
   0   2   7      114.05      136.87     11.12 o 
   1   2   7      428.63      411.53     13.29 o 
   2   2   7      156.09      175.06      8.06 o 
   3   2   7       42.75       39.36      2.57 o 
   4   2   7      164.08      161.50      6.33 o 
   5   2   7        6.89       13.19      2.30 o 
  -5   3   7        5.12        4.99      1.90 o 
  -4   3   7        7.78        7.20      1.84 o 
  -3   3   7       37.79       30.96      2.80 o 
  -2   3   7      123.61      123.35      8.06 o 
  -1   3   7      126.62      119.53      3.11 o 
   0   3   7      490.40      488.01      9.65 o 
   1   3   7        0.20       -1.44      1.86 o 
   2   3   7       49.47       37.72      5.11 o 
   3   3   7       26.48       30.17      5.14 o 
   4   3   7        5.05        8.75      2.46 o 
   5   3   7        0.13        2.01      4.27 o 
  -5   4   7       47.24       43.85      4.51 o 
  -4   4   7        6.13        6.00      1.60 o 
  -3   4   7       20.38        8.91      1.88 o 
  -2   4   7      150.15      146.71      5.57 o 
  -1   4   7       16.23       11.81      1.38 o 
   0   4   7      370.20      348.92     15.60 o 
   1   4   7      545.49      571.75     18.70 o 
   2   4   7       29.24       34.09      4.63 o 
   3   4   7       15.05       10.76      3.19 o 
   4   4   7        0.55        9.38      3.31 o 
   5   4   7       14.92       29.22      5.29 o 
  -4   5   7        0.68        2.83      1.60 o 
  -3   5   7        0.02       -0.10      1.32 o 
  -2   5   7        1.77        0.94      1.44 o 
  -1   5   7       75.83       77.62      6.91 o 
   0   5   7        5.60        4.87      2.65 o 
   1   5   7       54.70       48.46      5.59 o 
   2   5   7        6.89        5.77      2.46 o 
   3   5   7       52.07       57.84      6.67 o 
   4   5   7        8.61       12.63      3.61 o 
  -3   6   7        0.00       -0.96      2.10 o 
  -2   6   7        0.25        0.06      1.98 o 
  -1   6   7        8.41       14.91      3.67 o 
   0   6   7       14.06       18.28      3.91 o 
   1   6   7       26.99       17.13      3.79 o 
   2   6   7       29.80       30.48      4.99 o 
   3   6   7        0.02       -0.06      1.98 o 
  -6   0   8       19.80       26.27      5.05 o 
  -4   0   8       93.07       85.79      6.91 o 
  -2   0   8      260.73      239.71      6.08 o 
   0   0   8       58.46       38.00      2.22 o 
   2   0   8        0.05       -1.62      1.50 o 
   4   0   8      863.78      860.29     17.13 o 
  -6   1   8        9.41       11.56      2.71 o 
  -5   1   8      235.96      219.91     10.67 o 
  -4   1   8       23.58       33.40      3.94 o 
  -3   1   8        3.51        2.45      1.74 o 
  -2   1   8      278.53      335.62     10.70 o 
  -1   1   8       66.33       30.82      1.46 o 
   0   1   8      200.12      238.51      3.87 o 
   1   1   8      628.48      734.41      8.23 o 
   2   1   8        4.60        8.30      0.83 o 
   3   1   8      286.90      263.36      6.17 o 
   4   1   8       48.12       41.77      2.89 o 
   5   1   8       13.58       17.39      2.01 o 
  -5   2   8        0.04       -0.32      1.36 o 
  -4   2   8       74.28       77.99      4.78 o 
  -3   2   8      158.32      159.15      6.16 o 
  -2   2   8      113.50      121.54      4.94 o 
  -1   2   8        2.24        1.46      0.58 o 
   0   2   8      187.57      144.46      5.53 o 
   1   2   8        0.57        0.39      0.29 o 
   2   2   8      257.73      242.83      5.26 o 
   3   2   8       60.79       64.17      4.45 o 
   4   2   8        8.09       10.57      1.82 o 
   5   2   8       16.34       18.85      2.67 o 
  -5   3   8       22.66       20.47      2.86 o 
  -4   3   8        2.03        1.72      1.43 o 
  -3   3   8      163.65      163.54      5.44 o 
  -2   3   8       26.05       23.96      4.24 o 
  -1   3   8      166.22      144.50      3.47 o 
   0   3   8       87.62       86.07     12.51 o 
   1   3   8       35.87       45.39      4.63 o 
   2   3   8      162.26      154.44     11.03 o 
   3   3   8      149.20      147.59      5.07 o 
   4   3   8        2.44        3.19      2.40 o 
   5   3   8       21.72       26.99      4.93 o 
  -5   4   8        0.16        0.41      1.39 o 
  -4   4   8        6.00        7.48      2.26 o 
  -3   4   8       31.09       31.87      4.93 o 
  -2   4   8       74.65       69.12      3.78 o 
  -1   4   8      136.70      128.11      9.59 o 
   0   4   8      426.50      411.47     15.75 o 
   1   4   8        3.34        6.55      2.77 o 
   2   4   8        7.25       12.02      2.89 o 
   3   4   8       42.75       40.04      5.17 o 
   4   4   8        4.89       11.96      3.67 o 
  -4   5   8        2.35        2.81      1.66 o 
  -3   5   8        4.19        5.05      2.83 o 
  -2   5   8       59.74       66.19      6.67 o 
  -1   5   8        3.23        8.18      2.83 o 
   0   5   8       41.78       48.04      5.65 o 
   1   5   8       18.27       12.32      3.37 o 
   2   5   8       12.03       13.35      3.49 o 
   3   5   8       27.47       33.01      5.41 o 
  -2   6   8       19.95       14.43      3.67 o 
  -1   6   8        5.26        2.10      1.98 o 
   0   6   8        2.53        3.91      2.59 o 
   1   6   8      110.04      118.14      9.44 o 
   2   6   8       11.38       13.35      3.43 o 
  -5   0   9       49.65       45.21      5.89 o 
  -3   0   9      387.38      396.89     12.26 o 
  -1   0   9        4.08       -1.38      1.32 o 
   1   0   9     1292.96     1162.43     17.17 o 
   3   0   9      858.11      846.38     21.28 o 
   5   0   9        0.08        2.37      1.68 o 
  -6   1   9        2.63        2.92      1.87 o 
  -5   1   9        2.43        0.16      1.38 o 
  -4   1   9       14.95       17.21      2.46 o 
  -3   1   9        4.95        7.33      1.63 o 
  -2   1   9      125.55      144.81      5.23 o 
  -1   1   9        4.40        9.80      0.97 o 
   0   1   9        7.59       11.48      0.91 o 
   1   1   9      251.20      238.93      4.86 o 
   2   1   9      429.86      408.87      5.97 o 
   3   1   9      132.35      149.31      4.67 o 
   4   1   9       10.02        9.58      1.51 o 
   5   1   9        0.43        1.52      1.19 o 
  -5   2   9        9.65       10.28      2.44 o 
  -4   2   9       10.86       12.17      2.36 o 
  -3   2   9      260.86      257.88      8.18 o 
  -2   2   9       15.01       13.66      2.28 o 
  -1   2   9        0.10        3.30      0.95 o 
   0   2   9       99.79       96.10      2.39 o 
   1   2   9       68.94       44.33      1.66 o 
   2   2   9       81.78       75.07      2.08 o 
   3   2   9      351.51      354.04      8.72 o 
   4   2   9       46.12       41.30      3.32 o 
   5   2   9       25.26       17.95      2.51 o 
  -5   3   9        3.66        6.47      2.25 o 
  -4   3   9        0.21       -1.06      1.44 o 
  -3   3   9       96.16       96.77      5.14 o 
  -2   3   9      765.91      814.00     15.12 o 
  -1   3   9      228.61      237.45      7.40 o 
   0   3   9      137.08      149.28      8.54 o 
   1   3   9      208.12      248.72     11.24 o 
   2   3   9       87.22       81.58      6.55 o 
   3   3   9        9.96       15.99      3.37 o 
   4   3   9       42.17       27.78      4.51 o 
   5   3   9       65.84       65.05      7.21 o 
  -4   4   9        5.90        9.09      2.19 o 
  -3   4   9       83.91       88.41      4.88 o 
  -2   4   9        3.83        1.98      1.08 o 
  -1   4   9        0.44       -3.25      2.16 o 
   0   4   9       28.05       25.01      3.97 o 
   1   4   9        7.69       10.52      3.07 o 
   2   4   9        9.82        6.25      2.40 o 
   3   4   9        6.48        4.15      2.40 o 
   4   4   9        3.09       10.28      3.37 o 
  -4   5   9        1.18        4.39      2.83 o 
  -3   5   9        8.77        1.20      2.22 o 
  -2   5   9        2.55        7.45      3.13 o 
  -1   5   9       84.68       83.03      7.52 o 
   0   5   9       12.14       10.52      3.37 o 
   1   5   9       12.01        9.98      2.71 o 
   2   5   9        0.07       -1.02      2.22 o 
   3   5   9        0.32        2.83      2.65 o 
  -2   6   9       11.77       15.03      3.85 o 
  -1   6   9        3.38        4.87      2.59 o 
   0   6   9      101.98      113.57      9.38 o 
   1   6   9        4.38        2.04      2.77 o 
   2   6   9       14.29       11.12      3.49 o 
  -4   0  10      276.04      314.85     14.13 o 
  -2   0  10       91.41      110.31      4.43 o 
   0   0  10     2235.77     2394.36     45.03 o 
   2   0  10      348.14      362.41     11.48 o 
   4   0  10        8.83        5.09      1.82 o 
  -5   1  10       47.85       56.81      4.65 o 
  -4   1  10       23.25       23.18      2.80 o 
  -3   1  10       62.77       61.06      3.92 o 
  -2   1  10       12.70       15.22      1.49 o 
  -1   1  10      245.64      244.96      7.06 o 
   0   1  10       14.10       18.01      1.50 o 
   1   1  10      381.64      340.28      6.28 o 
   2   1  10        0.47        0.78      0.58 o 
   3   1  10       21.31       19.45      2.80 o 
   4   1  10        0.89        1.29      1.03 o 
   5   1  10       47.18       44.59      5.04 o 
  -5   2  10        7.51        6.13      2.04 o 
  -4   2  10        0.02        2.86      1.65 o 
  -3   2  10        0.28        1.20      1.34 o 
  -2   2  10       17.94       24.18      2.39 o 
  -1   2  10      314.04      344.58     10.25 o 
   0   2  10      323.97      330.50      6.52 o 
   1   2  10       31.00       24.83      2.30 o 
   2   2  10        6.58        4.05      0.92 o 
   3   2  10        1.31       -0.43      0.82 o 
   4   2  10       17.09       31.66      5.17 o 
   5   2  10        4.59        3.22      1.49 o 
  -5   3  10       54.26       57.19      5.11 o 
  -4   3  10       33.50       32.42      3.52 o 
  -3   3  10       16.68       17.83      2.05 o 
  -2   3  10      513.92      495.53     17.95 o 
  -1   3  10      122.96      105.08      2.98 o 
   0   3  10      318.50      338.54     13.59 o 
   1   3  10        6.16        0.18      2.16 o 
   2   3  10       64.46       68.24      6.19 o 
   3   3  10       54.68       41.72      5.23 o 
   4   3  10       41.81       44.01      5.89 o 
  -4   4  10        2.61        4.66      1.56 o 
  -3   4  10       73.28       72.53      7.15 o 
  -2   4  10        0.00        2.04      2.77 o 
  -1   4  10        1.32        0.90      2.40 o 
   0   4  10       93.37       82.55      7.03 o 
   1   4  10        0.06        1.44      1.86 o 
   2   4  10        6.57        2.04      2.22 o 
   3   4  10       64.63       68.90      7.03 o 
   4   4  10       53.16       66.49      7.52 o 
  -3   5  10        5.04       -1.32      2.89 o 
  -2   5  10       30.65       33.19      5.29 o 
  -1   5  10       36.02       37.70      5.47 o 
   0   5  10        3.69        4.51      3.07 o 
   1   5  10        2.99        4.87      2.59 o 
   2   5  10       12.41       16.11      3.91 o 
   3   5  10       16.90       23.33      4.81 o 
  -2   6  10        1.98       -0.42      2.40 o 
  -1   6  10       26.98       29.28      5.11 o 
   0   6  10        1.80        3.91      3.01 o 
   1   6  10        0.28        2.34      2.46 o 
  -5   0  11       86.89       80.98      7.88 o 
  -3   0  11       38.00       32.90      5.17 o 
  -1   0  11      650.96      673.77     18.10 o 
   1   0  11       11.66       18.04      2.46 o 
   3   0  11        3.03        1.79      1.27 o 
   5   0  11       17.41        9.96      4.30 o 
  -5   1  11        0.48        2.14      1.55 o 
  -4   1  11        9.44        9.12      2.02 o 
  -3   1  11       25.79       29.46      2.97 o 
  -2   1  11       73.43       65.98      2.94 o 
  -1   1  11       11.20       11.61      1.89 o 
   0   1  11       67.74       82.83      2.78 o 
   1   1  11       19.17       19.58      1.24 o 
   2   1  11      301.55      285.83      5.07 o 
   3   1  11       49.00       50.36      2.85 o 
   4   1  11       47.92       58.47      3.30 o 
   5   1  11        7.12        7.32      1.56 o 
  -5   2  11       47.02       37.76      3.98 o 
  -4   2  11       35.89       32.55      3.41 o 
  -3   2  11      187.00      194.92     10.40 o 
  -2   2  11       28.84       25.65      2.41 o 
  -1   2  11       37.72       32.25      2.19 o 
   0   2  11       97.04       94.25      2.96 o 
   1   2  11       26.50       21.65      2.64 o 
   2   2  11        1.86        1.79      0.77 o 
   3   2  11      167.06      165.09      5.67 o 
   4   2  11        0.19        0.12      1.86 o 
   5   2  11        0.53        0.84      2.22 o 
  -5   3  11        5.33        1.44      1.55 o 
  -4   3  11        9.13        2.33      1.59 o 
  -3   3  11       93.47       93.05      4.98 o 
  -2   3  11       20.54       23.24      2.80 o 
  -1   3  11      116.46      122.98      4.12 o 
   0   3  11      266.83      268.80     12.44 o 
   1   3  11        0.32       -3.01      2.59 o 
   2   3  11      175.31      170.44      9.98 o 
   3   3  11       18.42       27.48      4.45 o 
   4   3  11        3.67        4.69      2.34 o 
  -4   4  11        0.54        2.04      2.34 o 
  -3   4  11       69.39       69.20      7.33 o 
  -2   4  11        1.13       -1.32      2.59 o 
  -1   4  11       15.48       22.85      4.27 o 
   0   4  11       25.22       30.42      4.45 o 
   1   4  11        3.71        4.57      2.34 o 
   2   4  11       47.38       49.18      5.83 o 
   3   4  11       64.53       65.11      7.09 o 
   4   4  11       33.91       38.00      5.95 o 
  -3   5  11        4.04        0.42      2.10 o 
  -2   5  11        0.22        3.13      2.34 o 
  -1   5  11       11.76       16.65      3.85 o 
   0   5  11        1.82       -3.07      2.89 o 
   1   5  11       34.01       35.77      5.23 o 
   2   5  11        8.50        4.27      2.28 o 
   3   5  11        0.66       -1.92      2.65 o 
  -1   6  11        3.76        4.39      2.77 o 
   0   6  11        9.99       14.61      3.79 o 
  -4   0  12       89.27       96.79      8.00 o 
  -2   0  12        4.39        5.64      1.66 o 
   0   0  12      158.64      130.22      6.67 o 
   2   0  12       43.13       39.92      3.67 o 
   4   0  12        6.19        3.79      1.57 o 
  -5   1  12        0.99        4.78      2.43 o 
  -4   1  12        3.75        0.92      1.49 o 
  -3   1  12      200.87      209.45      7.62 o 
  -2   1  12       43.90       46.72      2.35 o 
  -1   1  12      145.59      165.27      4.80 o 
   0   1  12       58.05       49.68      2.49 o 
   1   1  12      359.66      347.25      9.55 o 
   2   1  12        3.61        3.34      1.00 o 
   3   1  12      155.15      159.26      6.72 o 
   4   1  12       78.25       81.00      3.94 o 
   5   1  12       28.76       39.48      3.27 o 
  -5   2  12        0.00        2.60      2.34 o 
  -4   2  12        9.56       15.88      2.92 o 
  -3   2  12        1.37        1.36      1.10 o 
  -2   2  12        6.71        8.00      2.31 o 
  -1   2  12       75.99       86.45      6.85 o 
   0   2  12       60.22       54.18      2.39 o 
   1   2  12       13.94        8.00      1.08 o 
   2   2  12      324.36      306.54      7.30 o 
   3   2  12       10.06        9.07      1.96 o 
   4   2  12       29.77       22.97      4.15 o 
  -4   3  12        3.26        3.28      1.36 o 
  -3   3  12       80.75       80.71      4.78 o 
  -2   3  12        4.18        4.76      1.50 o 
  -1   3  12        1.12        0.66      2.10 o 
   0   3  12        0.30        0.60      2.10 o 
   1   3  12       18.83       17.86      3.49 o 
   2   3  12       14.77       11.00      3.01 o 
   3   3  12        1.55        2.59      1.98 o 
   4   3  12       16.70       21.70      4.45 o 
  -4   4  12       60.45       66.01      7.76 o 
  -3   4  12       69.56       55.31      6.97 o 
  -2   4  12        6.72        8.60      3.19 o 
  -1   4  12      112.57      114.83      8.90 o 
   0   4  12        0.19       -1.92      2.28 o 
   1   4  12        0.31        1.38      1.92 o 
   2   4  12       52.58       39.02      5.47 o 
   3   4  12       63.24       79.30      7.94 o 
  -2   5  12        2.44        6.55      3.37 o 
  -1   5  12       16.33       17.07      4.21 o 
   0   5  12       72.89       69.32      7.39 o 
   1   5  12        3.13        3.85      2.59 o 
   2   5  12       10.79       11.42      3.55 o 
  -5   0  13        0.07        7.33      2.77 o 
  -3   0  13       21.75       15.11      2.02 o 
  -1   0  13      243.03      276.29      8.14 o 
   1   0  13      148.73      149.10      7.21 o 
   3   0  13       38.02       51.76      3.75 o 
  -5   1  13       39.02       33.33      3.72 o 
  -4   1  13       41.17       45.42      6.85 o 
  -3   1  13       12.95       13.06      2.14 o 
  -2   1  13      146.60      160.31      5.00 o 
  -1   1  13        7.77        6.72      1.26 o 
   0   1  13      231.26      238.04      5.75 o 
   1   1  13       28.54       32.79      2.06 o 
   2   1  13      111.59      108.94      3.83 o 
   3   1  13       62.52       65.27      4.45 o 
   4   1  13       59.08       59.47      3.49 o 
  -4   2  13       38.51       36.49      3.79 o 
  -3   2  13        4.00        5.27      1.44 o 
  -2   2  13       38.03       43.15      3.16 o 
  -1   2  13      478.90      478.33     10.73 o 
   0   2  13       14.33       12.02      1.29 o 
   1   2  13        1.30       -2.11      1.77 o 
   2   2  13        2.98        6.55      1.93 o 
   3   2  13       11.71       16.72      2.52 o 
   4   2  13       16.82       19.12      4.03 o 
  -4   3  13        1.70        0.26      1.19 o 
  -3   3  13       38.94       35.55      3.21 o 
  -2   3  13        0.08       -3.70      2.46 o 
  -1   3  13        8.00        7.76      2.89 o 
   0   3  13       48.50       51.82      5.83 o 
   1   3  13       20.18       17.07      3.85 o 
   2   3  13       48.60       54.59      5.95 o 
   3   3  13       39.98       40.88      5.47 o 
  -3   4  13       61.15       43.53      6.19 o 
  -2   4  13      115.69      120.30      9.74 o 
  -1   4  13       35.13       34.39      5.17 o 
   0   4  13        4.74        2.59      2.34 o 
   1   4  13        5.30        0.66      2.40 o 
   2   4  13       74.02       89.16      8.24 o 
   3   4  13        2.19        9.14      3.25 o 
  -2   5  13       10.14       20.26      4.69 o 
  -1   5  13        3.01        6.49      2.89 o 
   0   5  13        0.00       -0.72      2.16 o 
   1   5  13       39.64       55.97      6.79 o 
  -4   0  14       51.01       58.02      6.49 o 
  -2   0  14       10.40       10.53      1.90 o 
   0   0  14        1.41        2.65      1.80 o 
   2   0  14      104.19       93.10      5.62 o 
   4   0  14        0.40        1.50      2.59 o 
  -4   1  14       62.13       56.64      5.14 o 
  -3   1  14        6.45        7.88      1.85 o 
  -2   1  14        0.49        1.52      1.06 o 
  -1   1  14      125.63      138.27      4.64 o 
   0   1  14       67.95       73.45      3.23 o 
   1   1  14       35.78       33.48      2.55 o 
   2   1  14       37.47       39.27      3.45 o 
   3   1  14        4.88       13.46      3.70 o 
   4   1  14        3.52        3.15      1.80 o 
  -4   2  14       42.16       38.52      3.69 o 
  -3   2  14       15.86       13.13      2.27 o 
  -2   2  14      130.65      146.39      9.86 o 
  -1   2  14       70.52       65.80      3.79 o 
   0   2  14       14.09       11.65      2.10 o 
   1   2  14       21.68       21.26      2.74 o 
   2   2  14      147.10      156.30     12.38 o 
   3   2  14       23.91       18.51      2.70 o 
   4   2  14       32.78       42.93      5.71 o 
  -4   3  14        2.00       15.33      4.15 o 
  -3   3  14       13.52       24.05      4.99 o 
  -2   3  14        0.61        0.12      2.71 o 
  -1   3  14       25.12       21.82      4.09 o 
   0   3  14        2.69        7.82      2.95 o 
   1   3  14      118.55      133.95      9.26 o 
   2   3  14        2.52        5.17      2.59 o 
   3   3  14        2.43        1.80      1.98 o 
  -3   4  14       23.43       19.90      4.69 o 
  -2   4  14        2.71       -1.68      3.01 o 
  -1   4  14       17.12       22.12      4.57 o 
   0   4  14       14.20       12.32      3.31 o 
   1   4  14        0.51        3.97      2.46 o 
   2   4  14        2.96        3.55      2.40 o 
  -1   5  14        9.42       11.54      3.91 o 
   0   5  14       45.21       54.89      6.85 o 
   1   5  14       63.07       42.57      6.25 o 
  -3   0  15        0.09        0.43      1.10 o 
  -1   0  15       11.12       11.30      2.12 o 
   1   0  15      353.66      370.27     10.97 o 
   3   0  15       54.58       51.40      6.43 o 
  -4   1  15       36.56       35.39      5.26 o 
  -3   1  15        7.44        8.77      1.30 o 
  -2   1  15       21.74       19.40      2.50 o 
  -1   1  15       19.00       16.98      1.87 o 
   0   1  15       98.40      100.78      3.88 o 
   1   1  15       16.11       18.06      3.01 o 
   2   1  15       12.33        7.75      2.46 o 
   3   1  15        1.98        1.16      1.45 o 
  -4   2  15        0.31       -1.24      1.48 o 
  -3   2  15       17.09       17.47      4.06 o 
  -2   2  15        3.59        2.28      2.16 o 
  -1   2  15       12.03       12.14      3.13 o 
   0   2  15       26.09       22.57      2.82 o 
   1   2  15       81.87       89.84      8.51 o 
   2   2  15       74.65       80.12      5.21 o 
   3   2  15        1.71       -0.02      1.50 o 
  -3   3  15        7.25        5.65      2.65 o 
  -2   3  15       35.33       26.69      4.75 o 
  -1   3  15       14.50       24.47      4.45 o 
   0   3  15        0.49        1.62      1.98 o 
   1   3  15       11.75       16.41      3.79 o 
   2   3  15       26.01       23.81      4.33 o 
   3   3  15       39.43       47.25      6.13 o 
  -2   4  15        9.57       15.87      4.03 o 
  -1   4  15       19.28       27.23      5.05 o 
   0   4  15        6.50        4.51      2.71 o 
   1   4  15        8.09        4.63      2.71 o 
   2   4  15       17.73       14.19      3.79 o 
  -4   0  16       10.52        6.13      2.34 o 
  -2   0  16      181.34      188.31      7.41 o 
   0   0  16        7.90       12.21      2.40 o 
   2   0  16        1.08        4.45      2.53 o 
  -4   1  16       11.29        9.18      2.32 o 
  -3   1  16       24.12       31.61      3.12 o 
  -2   1  16       32.21       33.51      2.65 o 
  -1   1  16      147.09      142.52      5.98 o 
   0   1  16       20.11       19.05      1.90 o 
   1   1  16        0.99        0.53      1.37 o 
   2   1  16        2.75       -0.73      1.48 o 
   3   1  16       53.56       61.36      4.62 o 
  -3   2  16        1.13        1.62      2.28 o 
  -2   2  16       89.96       97.52      8.30 o 
  -1   2  16       19.82       22.00      4.27 o 
   0   2  16       14.48       21.05      3.76 o 
   1   2  16      105.36      112.75      6.17 o 
   2   2  16        0.01        3.03      4.99 o 
   3   2  16       19.26       16.97      2.92 o 
  -3   3  16        9.15       11.72      3.91 o 
  -2   3  16        5.63        7.64      3.25 o 
  -1   3  16       23.54       23.15      4.63 o 
   0   3  16        5.31        5.77      2.83 o 
   1   3  16        3.17        4.03      2.46 o 
   2   3  16       21.66       27.35      4.63 o 
  -1   4  16        0.13       -1.98      2.46 o 
   0   4  16       11.13        7.39      3.19 o 
   1   4  16       20.89       21.10      4.39 o 
  -3   0  17       14.67       15.21      3.61 o 
  -1   0  17        1.13       -1.34      1.60 o 
   1   0  17       33.33       39.72      7.27 o 
   3   0  17        3.60        8.78      3.49 o 
  -3   1  17       17.26       11.54      3.31 o 
  -2   1  17      108.48      102.35      4.61 o 
  -1   1  17       12.73        8.72      1.60 o 
   0   1  17       32.37       38.60      4.72 o 
   1   1  17        2.33        3.88      1.56 o 
   2   1  17        3.46       11.68      3.97 o 
  -3   2  17        2.84        5.29      3.01 o 
  -2   2  17        9.49       11.72      3.43 o 
  -1   2  17       33.04       28.68      4.63 o 
   0   2  17       28.19       31.19      3.56 o 
   1   2  17       21.48       18.73      3.04 o 
   2   2  17       12.97       11.97      2.53 o 
  -2   3  17        1.59       -0.24      2.10 o 
  -1   3  17        9.64       14.55      3.79 o 
   0   3  17       19.97        5.59      2.53 o 
   1   3  17        1.21       -2.04      2.53 o 
  -2   0  18       18.53       18.97      2.67 o 
   0   0  18       94.33      107.75      5.79 o 
   2   0  18        3.18       -0.42      2.28 o 
  -2   1  18        6.46        4.08      1.38 o 
  -1   1  18        0.04        3.68      1.87 o 
   0   1  18       12.47       10.16      2.12 o 
   1   1  18       20.47       22.08      4.30 o 
   2   1  18        0.27        1.56      2.53 o 
  -2   2  18        4.43        7.52      2.65 o 
  -1   2  18        0.39        0.42      2.10 o 
   0   2  18        6.75        7.56      2.14 o 
   1   2  18        1.91        0.92      2.04 o 
  -1   0  19        3.55        8.66      2.07 o 
   1   0  19        2.82        1.14      2.34 o 
  -1   1  19        3.10        2.90      1.63 o 
   0   1  19        0.38        1.45      1.98 o 
                                                 
